# Supplementary material for: Identification of Key Gene and Pathways for the Prediction of Peritoneal Metastasis of Gastric Cancer by Co-expression Analysis
Source: J Cancer. 2020 Mar 4;11(10):3041–51. doi: 10.7150/jca.39645 (PMC7086253; doi:10.7150/jca.39645)
Supplement: Supplementary file 1 — Supplementary table 1. [file jcav11p3041s1.xlsx]

## Sheet: Sheet1
Gene Name	Betweenness	Closeness	Degree
CNTN4	0	0.463063	1
C11orf96	0	0.463063	1
ADAMTS1	0	0.463063	1
APOLD1	0	0.463063	1
SEMA3G	0	0.463063	1
FAT4	0	0.463063	1
ABCA6	0	0.463063	1
TTC28	0	0.463063	1
FMO2	0	0.463063	1
ACKR1	0	0.463063	1
CH25H	0	0.463063	1
MCC	0	0.463063	1
CCL14 /// CCL15-CCL14	0	0.463063	1
CCL21	1.53e-06	0.475926	4
NUAK1	0	0.367405	1
TMEM119	0	0.469406	2
EMCN	0	0.469406	2
LTBP2	2.44e-06	0.478585	6
GAS1	0	0.367405	1
GNG11	1.4e-06	0.475926	4
TCF4	0	0.367405	1
CXCL12	5.8e-07	0.475486	3
COL15A1	0	0.367405	1
TIMP2	0	0.367405	1
FNDC1	0	0.342895	1
LOC102725271 /// NTM	0	0.342895	1
THY1	0	0.342895	1
THBS2	7.54e-06	0.375457	6
PCOLCE	1.12e-05	0.372464	7
CTSK	5.07e-05	0.371387	5
PAM	0	0.463063	1
PDGFRB	9.36e-06	0.431933	7
GJA1	0	0.367405	1
COL5A1	3.33e-05	0.391172	10
COL1A2	9.19e-06	0.388511	8
LGALS1	0	0.367405	1
TTTY15	0	0.6	3
XIST	0	0.6	3
TXLNGY	0	0.6	3
UTY	0	0.6	3
ZFY	0	0.6	3
KDM5D	0	0.6	3
USP9Y	0	0.6	3
EIF1AY	0.194444	1	9
RPS4Y1	0.194444	1	9
DDX3Y	0.194444	1	9
MEDAG	0	0.367405	1
EMP1	0	0.367405	1
ZNF300P1	0	0.479031	2
SCN4B	0	0.479478	3
TSLP	0	0.479031	2
C14orf28	0	0.479031	2
AX746755 /// RP11-774O3.3	0	0.460161	1
MAMDC2	0	0.479925	4
MUSTN1 /// TMEM110 /// TMEM110-MUSTN1	0	0.479031	2
UBE2QL1	0	0.479031	2
MIR6845 /// NRBP2	0	0.460161	1
TMTC1	0	0.479031	2
NBEA	0	0.460161	1
LAMP5	0	0.460161	1
JAM2	0	0.479478	3
SCUBE2	0	0.479031	2
SDPR	0	0.479031	2
FAM13B	0	0.479031	2
HOXA2	0	0.460161	1
AF070581	0	0.460161	1
CBX7	0	0.479925	4
IGF1	0	0.479031	2
ID4	0	0.479031	2
DPT	0	0.479031	2
SMAD9	0	0.479031	2
ISL1	0	0.479031	2
FOXF1	0	0.479031	2
TYRP1	0	0.479031	2
MYOM1	0	0.460573	2
PPP1R1A	0	0.460987	3
TRIL	0	0.479031	2
PKIA	0	0.460161	1
TCEAL1	0	0.460987	2
RCAN2	1.1e-07	0.482629	4
APOD	3.3e-07	0.480374	5
WNT2B	0	0.479478	3
ABI3BP	0	0.465158	2
ADAMTS5	9.36e-06	0.431933	7
CNRIP1	5.5e-05	0.345662	8
IGFBP5	3.6e-05	0.370317	3
TAC3	0	0.481724	8
TNXA /// TNXB	0	0.480374	5
PTPRM	1.4e-06	0.47814	5
PTGFR	4.63e-06	0.373547	5
FGF7 /// KGFLP1 /// KGFLP2	1.4e-06	0.372464	3
ZNF667-AS1	0	0.492809	6
ACTA2 /// ACTA2	3.11e-06	0.5	21
LOC101928409	8e-08	0.499029	19
LOC100507557	0	0.493282	9
FBXL22	5.6e-07	0.499514	20
PABPC4L	0	0.495183	9
MICU3	0	0.492809	6
LINC00672	0	0.493282	9
RGS7BP	0	0.490926	4
LOC646588	9.9e-07	0.5	21
LOC101929787	0	0.492337	5
LOC100507165	3.98e-06	0.501463	22
C8orf48	0	0.463899	1
LINC00702	8e-08	0.499029	19
MKX	0	0.479925	2
HMCN1	1.97e-06	0.49758	14
C3orf70	0	0.479925	2
RP11-134G8.8	0	0.492337	5
RBM24	0	0.496139	13
KCNT2	0	0.492809	6
LOC100507073	8e-08	0.49758	16
ISM1	0	0.495183	9
MGC24103	0	0.494231	7
THSD7B	0	0.496139	13
MBNL1-AS1	5.74e-06	0.502935	25
GPR133	0	0.479925	2
FAM198A	0	0.490926	4
AK021804	0	0.493282	7
DNM3OS	4.3e-07	0.496139	11
NOG	0	0.492809	8
AL832909 /// LINC00984 /// LINC00984 /// LINC00984	0	0.496618	14
ANKRD35	0	0.494706	10
KGFLP2	0	0.493756	8
LRFN5	0	0.490458	3
PGM5-AS1	5.6e-07	0.499514	20
FAXC	0	0.479925	2
LOC285812	0	0.494231	9
SERTAD4-AS1	0	0.495661	14
PRIMA1	0	0.493282	9
MORN5	3.5e-07	0.498545	20
C12orf76 /// LOC101060443	0	0.490926	4
FAM46B	0	0.481273	5
SHISA3	0	0.493756	10
FAM19A5	0	0.494231	7
L3MBTL3	0	0.463899	1
MYOCD	0	0.494231	11
BC022047	0	0.494231	9
TMEM178A	0	0.491866	6
RBPMS2	0	0.496618	14
RP11-999E24.3	0	0.490926	4
CYS1	0	0.496618	14
PEAR1	0	0.486742	3
RSPO3	0	0.492337	5
ZNF25	0	0.492337	5
S1PR3	0	0.492337	5
NRK	0	0.494706	10
ASB2	0	0.494706	12
RERG	4.17e-06	0.499514	20
PLAC9	0	0.493756	8
C15orf52	0	0.492809	8
MIR143HG /// MIR145	1.94e-06	0.500975	23
RASSF3	0	0.481273	5
CCDC146	0	0.494231	11
LINC01279	3.86e-06	0.497099	13
PPP1R14A	0	0.490926	4
RGMB	0	0.480823	4
RNF217	0	0.490458	3
CLMP	0	0.487204	4
FIBIN	0	0.493756	6
ZNF521	0	0.486742	3
TMEM55A	0	0.490926	4
RILPL1	0	0.463899	1
PRICKLE1	0	0.490926	4
SELM	0	0.479925	2
PRICKLE2	0	0.492337	5
AL832909 /// LINC00984	0	0.496139	13
FRMD6	0	0.463899	1
CCDC50	0	0.492337	5
FBXO32	1.1e-06	0.498062	15
MRVI1	4.83e-06	0.498545	18
CFL2	0	0.492809	6
ANGPTL1	2.37e-06	0.502444	26
INMT	3.11e-06	0.5	21
CHRDL2	1.9e-07	0.493756	8
C1QTNF7	0	0.494231	11
BVES	0	0.492809	8
GPC6	0	0.485364	2
SGIP1	0	0.492337	5
FKBP7	0	0.493756	6
C2orf40	1.2e-07	0.498062	17
TRIM6	0	0.490926	4
CRISPLD1	0	0.495183	9
TSHZ3	0.00363201	0.523422	57
ATL1	0	0.490458	3
SMOC2	0	0.496139	13
SFRP2	0	0.493756	6
RAB9B	0	0.495183	13
ARHGEF26	0	0.494706	12
GUCY1A3	6.17e-06	0.498545	11
EOGT	0	0.463899	1
KIAA1644	0	0.497099	15
COL8A2	0	0.493756	6
GPR124	0	0.493756	6
HSPB8	6.2e-07	0.498545	18
GLT8D2	0	0.486742	3
SYNC	3.52e-06	0.499514	18
NIPSNAP3B	0	0.492337	7
COLEC12	0	0.485364	2
RAB23	6.8e-07	0.497099	13
GREM2	0	0.493756	10
LIMS2	2.3e-07	0.499029	19
PDZRN4	8e-08	0.499029	19
VGLL3	0	0.488593	5
RERGL	0	0.493282	9
TSHZ2	0	0.494706	10
CPED1	0	0.494231	9
SOX17	0	0.486742	3
BHMT2	0	0.496618	14
TTLL7	0	0.479925	2
CHODL	0	0.493756	10
NUDT11	0	0.480374	3
BARX1	1.11e-06	0.499514	20
ITGB1BP2	5.54e-06	0.501953	25
HAND2-AS1	4.29e-06	0.502935	27
SMPX	3.5e-07	0.498062	19
MYOT	9.9e-07	0.5	21
TMEM35	5.6e-07	0.499514	20
SUGCT	0	0.484906	5
POPDC2	8e-08	0.498545	18
ELOVL4	0	0.463899	1
ENOX1	0	0.490926	4
SCARA3	0	0.492337	7
FKBP14	0	0.463899	1
NAP1L2	0	0.493756	10
SYNDIG1	2.2e-07	0.494231	7
DACT1	0	0.493756	6
RASL12	0	0.491866	4
SLC24A3	6.4e-07	0.495661	10
ASPN	2.4e-07	0.494706	8
FHOD3	0	0.463899	1
PLSCR4	0	0.492809	6
TNS1	1.76e-05	0.505408	32
PNMAL1	0	0.490926	4
C14orf132	0	0.493756	8
OGN	4.83e-06	0.498545	18
PDGFC	0	0.463899	1
LHFP	0	0.493282	7
PHLDA3	0	0.480374	3
GREM1	0	0.488129	4
LOC728392	0	0.490458	3
OLFML3	0	0.490926	4
FAM129A	0	0.490458	3
OLFML1	0	0.496618	7
DIRAS3	0	0.479925	2
TNN	0	0.493756	10
KCNMA1	4.63e-06	0.501953	25
ZNF423	0	0.494706	8
SBSPON	0	0.490926	4
TSPAN2	0	0.49758	16
COL8A1	1.51e-06	0.497099	8
LSAMP	0	0.492809	6
TACR2	9.9e-07	0.500975	23
DES /// SUPT20H	8.04e-06	0.503428	28
THSD7A	0	0.492337	5
HOXA5	8e-08	0.499029	19
PENK	9.9e-07	0.500975	23
LPPR4	0	0.494706	8
BICC1	0	0.493756	6
MXRA8	0	0.494231	7
STON1	0.000115	0.509415	33
PRKCDBP	0	0.466848	2
ANGPTL2	0	0.466848	2
COL14A1	0	0.493282	7
DAAM2	0	0.495183	11
SYNM	5.6e-07	0.499514	20
MFAP4	0	0.492809	6
STK38L	0	0.480374	3
CAP2	0	0.496139	13
MXRA7	0	0.495661	10
MAP1B	0	0.493756	8
SDC2	0	0.463899	1
HSPA2	0	0.463899	1
TCEAL2	8e-08	0.499029	19
SGCD	1.01e-05	0.500487	20
CHRNA3	9.9e-07	0.500975	23
PLP1	5.6e-07	0.499514	20
MYOC	8e-08	0.496618	16
CHRDL1	0	0.497099	15
MFAP5	8.8e-07	0.496139	11
ITGA7	8e-08	0.498062	17
TMEM47	1.65e-06	0.497099	15
TGFB1I1	0	0.49758	14
ALDH1B1	0	0.482176	7
NDN	1.9e-07	0.493756	8
NR2F1 /// NR2F2	0	0.495661	12
NR2F1	0	0.492809	6
GPM6A	0	0.480374	3
SPON1	1.9e-07	0.493756	8
BAG2	0	0.490926	4
CDC42EP3	0	0.479925	2
PEG3	0	0.495661	12
TUBB6	0	0.463899	1
GPM6B	0	0.490926	4
COL6A2	0	0.488593	5
NR2F2	0	0.490926	4
TUBA1A	0	0.486742	3
MCAM	0	0.466848	2
FSTL1	0.00247667	0.52077	54
GJC1	0	0.492337	5
PTN	0	0.491396	5
MID2	0	0.463899	1
PTGIS	0	0.497099	15
COL21A1	0	0.493282	9
FLNC	1.79e-06	0.5	21
RYR2	0	0.494706	12
AQP1	0	0.492337	5
DNAJB5	0	0.49758	16
SORBS1	0	0.495183	13
CASQ2	5.6e-07	0.499514	20
ISLR	4.57e-06	0.498062	10
CDH11	0.000136	0.491866	7
HTR2A	0	0.493756	8
PRKG1	2.96e-06	0.497099	15
NKX3-2	0	0.494706	8
EFEMP2	0.00188923	0.511952	37
VIP	9.9e-07	0.500975	23
TAC1	8e-08	0.499029	19
SIX2	0	0.479925	2
PDE3A	3.5e-07	0.497099	13
HSPB3	3.5e-07	0.498062	19
GNAL	0	0.490926	4
CARTPT	9.9e-07	0.500975	23
GRP	8e-08	0.498545	18
PTHLH	0	0.488593	5
CILP	0	0.496618	14
EPHA3	1.9e-07	0.494231	9
RELN	0	0.490926	4
OMD	3.01e-06	0.500975	21
ZBTB16	0	0.492809	8
PRKD1	0	0.494706	8
HSPB2	0	0.495661	10
TRPC1	1.6e-07	0.493282	7
NRXN3	8e-08	0.497099	15
TNFSF12 /// TNFSF12-TNFSF13	0	0.492337	5
ROR2	0	0.492337	5
GHR	0	0.494231	9
SCRG1	8.04e-06	0.503428	28
BCHE	0	0.497099	15
MPPED2	0	0.493756	10
DCLK1	0	0.494231	9
LRRC17	0	0.490926	4
AGTR1	0	0.496139	13
MN1	0	0.490926	4
KCNJ8	0	0.492337	5
GLRB	0	0.495183	11
AMPH	0	0.492809	6
SOD3	0	0.493282	7
SLC16A4	0	0.485364	2
PDGFRL	0	0.463899	1
ACTC1	1.79e-06	0.5	21
LAMA2	0	0.492337	5
SH3BGR	0	0.494706	12
SRPX	0	0.492809	6
PLN	0.000475	0.530992	64
RAMP1	8e-07	0.493282	9
RRAD	8e-08	0.491866	6
EML1	2.9e-05	0.509921	24
THBS4	0.000419	0.526639	56
HLF	3.04e-06	0.49758	18
NAP1L3	5.91e-05	0.514	32
CSPG4	0	0.492809	4
TGFBR3	8e-08	0.491866	6
NPTX1	3.04e-06	0.49758	18
VCAN	0.000364	0.484449	17
DZIP1	1.93e-05	0.506903	18
GEM	8.15e-05	0.515547	35
EDNRA	2.44e-05	0.501953	18
FGF2	1.16e-05	0.505408	15
EFS	6.32e-05	0.511952	28
FLRT2 /// LOC100506718	0.000235	0.516064	36
COL16A1	2.19e-05	0.501463	17
RGS4	5.15e-05	0.512974	30
PPP1R3C	8e-08	0.491866	6
PRELP	0.00118595	0.547391	93
EMILIN1	4.63e-05	0.510934	26
CDO1	7.37e-05	0.517103	38
PDE2A	2.8e-07	0.492809	6
PBX3	6.36e-06	0.503428	11
SFRP4	0.000229	0.517103	34
SCG2	9.6e-07	0.493282	9
IQCJ-SCHIP1 /// SCHIP1	3.82e-06	0.495183	9
FABP4	1.16e-05	0.504912	14
FBLN2	5.26e-05	0.510427	25
IGFBP6	7.49e-05	0.514	32
LRRC32	0.000821	0.508911	21
GUCY1B3	4.88e-05	0.508408	21
DIO2	8.13e-06	0.504416	13
FRZB	3.7e-06	0.499029	13
PKD2	5.42e-05	0.511952	28
TMOD1	2.86e-05	0.510427	36
LOXL1	7.36e-05	0.513487	31
FEZ1	7.78e-06	0.504416	13
AP1S2	3.78e-06	0.502444	9
ATP1A2	0.000301	0.527721	58
FBLN5	1.05e-05	0.505408	15
CAV1	1.16e-05	0.505408	15
STMN2	4.08e-06	0.499514	20
C7	1.73e-05	0.507905	31
FBN1	0.0140965	0.521298	42
PKIG	7.78e-06	0.504416	13
LTBP1	5.2e-05	0.512463	29
SVIL	8.45e-05	0.518145	40
CRIM1 /// LOC101929500	1.4e-06	0.501463	7
CTNNAL1	8e-08	0.482629	7
CYP1B1	5.01e-06	0.502935	10
SPOCK1	4.4e-05	0.509415	23
SERPINF1	1.5e-05	0.5	14
ACTG2	0.000406	0.523955	51
DES	0.000452	0.532642	67
DKK3	6.37e-06	0.478585	8
SFRP1	6.68e-05	0.517103	38
DCN	1.5e-05	0.5	14
COL3A1	1.87e-05	0.482629	14
EFEMP1	1.77e-05	0.507404	19
HSPB1	8e-08	0.482176	6
AEBP1	3.53e-05	0.510934	22
FBLN1	1.16e-05	0.505408	15
LUM	0.000554	0.504912	20
TNC	5.75e-05	0.510934	26
CALD1	0.00785761	0.563596	116
IGFBP4	2.75e-05	0.507905	20
COL6A3	0.000364	0.484449	17
DPYSL3	5.3e-05	0.511443	27
NREP	1.87e-05	0.506903	18
BGN	1.31e-05	0.479478	11
HTRA1	2.85e-05	0.507905	20
IGFBP7	0.000844	0.508911	21
TIMP3	8.54e-05	0.512463	29
CPE	5.1e-07	0.493282	7
DSTN	0.000177	0.523422	50
ACTA2	0.00120878	0.537657	76
FLNA	3.99e-05	0.511443	27
SPARCL1	0.000515	0.519717	43
SPARC	1.75e-05	0.483083	14
CSRP1	0.000113	0.520243	44
CPXM2	8.73e-05	0.518145	40
ECM2	4.56e-05	0.510934	26
RP11-305O6.3	4.82e-05	0.513487	31
DIP2C	0	0.480823	3
PRSS23	9.7e-06	0.504912	14
PCDH9	2.42e-06	0.496618	16
RUNX1T1	3.4e-05	0.509921	24
A2M-AS1	2.8e-07	0.492809	6
PARVA	5.97e-05	0.515547	35
ST6GALNAC5	4.37e-05	0.509921	24
SLMAP	0.000206	0.525026	53
SSPN	5.21e-05	0.512974	30
ITGA1	4.88e-05	0.512974	30
ADAMTSL3	1.63e-06	0.496618	14
MEIS1	2.5e-05	0.508911	22
MIR143HG	0.00140719	0.549733	97
PDE1A	0.000142	0.516064	36
ALDH1A3	1.39e-05	0.506404	17
SSBP2	2.3e-07	0.492337	7
TPM1	0.000164	0.522358	48
HDGFRP3	0	0.463899	1
PTRF	5.21e-05	0.510427	25
PALLD	7.99e-05	0.515547	35
ITGBL1	0.000179	0.517103	38
LEPR /// LEPROT	0	0.479925	2
LRRN4CL	3.5e-05	0.510427	25
SMTN	0.000176	0.522889	49
PDZRN3	1.18e-05	0.505408	15
ANTXR2	1.02e-05	0.504912	14
CDH19	3.54e-05	0.510934	37
AKAP12	2.19e-05	0.507404	19
ZAK	0	0.480374	3
RHOJ	1.37e-05	0.505906	16
FGF7	1.5e-05	0.5	14
FILIP1L	2.17e-05	0.508408	21
DOK5	1.46e-05	0.499514	13
CNTN1	0.00021	0.522889	49
EPHA7	1.53e-05	0.506404	28
PTBP2	3.27e-06	0.498545	12
PGM5	0.000271	0.5261	55
FAM13C	6.35e-06	0.504416	13
MOXD1	1.71e-05	0.506404	17
PTPLA	0	0.480374	3
ITIH5	1.62e-05	0.507905	20
NEGR1	5.65e-06	0.5	21
ANGPT1	2.8e-07	0.492809	6
KCNE4	9.75e-06	0.504912	14
RNF150	0.00014	0.513487	48
SYNPO2	0.00049	0.519717	60
C1QTNF2	2.74e-05	0.507404	36
RGMA	7.97e-05	0.510934	43
FXYD6	0.000283	0.518668	58
SLIT2	0.000134	0.514	49
GPRASP1	0.00946186	0.600467	176
LMOD1	0.0107981	0.599767	175
FHL1	0.00505736	0.570477	142
MYL9	0.0101594	0.605418	183
MYH11	0.00756338	0.58945	160
C8orf88	0.00421632	0.573021	135
NR2F1-AS1	0.00291308	0.567956	127
KCNMB1	0.00149021	0.551502	100
PRUNE2	6.68e-05	0.517103	38
MRGPRF	0.00345943	0.558089	121
TCEAL7	0.00257975	0.552688	112
LRCH2	0.000475	0.525562	69
MAGI2-AS3	0.00173474	0.540484	91
MIR100HG	0.00528309	0.564215	131
CCDC80	0.000539	0.52077	55
BOC	0.00623247	0.558089	125
BNC2	0.00388084	0.541623	92
ZFPM2	0.000365	0.521298	56
FBXL7	0.00543931	0.544492	95
ZCCHC24	0.000604	0.528263	74
LOC100996668 /// ZEB1	0.0133703	0.571111	137
PDLIM3	0.00130121	0.538784	88
CRYAB	0.00240476	0.542767	100
FERMT2	0.00292378	0.550911	109
DDR2	0.0492944	0.580135	142
MPDZ	0.00822475	0.567956	135
AOC3	0.21653	0.860972	431
COX7A1	0.0698089	0.723944	318
CNN1	0.0131836	0.619277	202
MGP	0.0117619	0.611177	191
MYLK	0.191591	0.850993	424
RBMS3	0.0170357	0.628362	214
FILIP1	0.0117692	0.616307	198
TAGLN	0.089848	0.783537	372
MSRB3	0.210543	0.863866	433
NEXN	3.35e-05	0.510934	26
