# Supplementary material for: Identification of Key Gene and Pathways for the Prediction of Peritoneal Metastasis of Gastric Cancer by Co-expression Analysis
Source: J Cancer. 2020 Mar 4;11(10):3041–51. doi: 10.7150/jca.39645 (PMC7086253; doi:10.7150/jca.39645)
Supplement: Supplementary file 2 — Supplementary table 2. [file jcav11p3041s2.xlsx]

## Sheet: Table S2
SUID	MCODE_Cluster	MCODE_Node_Status	MCODE_Score	name	selected	shared name
567	Cluster 1	Clustered	26.1561	NR2F1-AS1	FALSE	NR2F1-AS1
565	Cluster 1	Clustered	26.1561	MYH11	FALSE	MYH11
564	Cluster 1	Clustered	26.1561	MYL9	FALSE	MYL9
595	Cluster 1	Seed	26.1561	MSRB3	FALSE	MSRB3
594	Cluster 1	Clustered	26.1561	TAGLN	FALSE	TAGLN
562	Cluster 1	Clustered	26.1561	LMOD1	FALSE	LMOD1
593	Cluster 1	Clustered	26.1561	FILIP1	FALSE	FILIP1
592	Cluster 1	Clustered	26.1561	RBMS3	FALSE	RBMS3
591	Cluster 1	Clustered	26.1561	MYLK	FALSE	MYLK
589	Cluster 1	Clustered	26.1561	CNN1	FALSE	CNN1
588	Cluster 1	Clustered	26.1561	COX7A1	FALSE	COX7A1
561	Cluster 1	Clustered	25.3394	GPRASP1	FALSE	GPRASP1
563	Cluster 1	Clustered	24.9012	FHL1	FALSE	FHL1
590	Cluster 1	Clustered	24.6734	MGP	FALSE	MGP
568	Cluster 1	Clustered	24.4204	KCNMB1	FALSE	KCNMB1
446	Cluster 1	Clustered	24.1755	PRELP	FALSE	PRELP
566	Cluster 1	Clustered	23.8012	C8orf88	FALSE	C8orf88
523	Cluster 1	Clustered	23.4736	MIR143HG	FALSE	MIR143HG
481	Cluster 1	Clustered	20.9295	DES	FALSE	DES
