# Supplementary material for: Identification of Key Gene and Pathways for the Prediction of Peritoneal Metastasis of Gastric Cancer by Co-expression Analysis
Source: J Cancer. 2020 Mar 4;11(10):3041–51. doi: 10.7150/jca.39645 (PMC7086253; doi:10.7150/jca.39645)
Supplement: Supplementary file 3 — Supplementary table 3. [file jcav11p3041s3.xlsx]

## Sheet: Sheet1
Characteristic	Number of Patients(%)
Age(years)
Median(Range)	62	28-86
Gender
Male	118	0.621053	0.621053
Female	72	0.378947	0.378947
T stage
T2	122	0.642105	0.642105
T3	56	0.294737	0.294737
T4	12	0.0631579	0.0631579
N stage
N0	29	0.152632	0.152632
N1	90	0.473684	0.473684
N2	46	0.242105	0.242105
N3	25	0.131579	0.131579
M stage
M0	179	0.942105	0.942105
M1	11	0.0578947	0.0578947
TNMstage
I	24	0.126316	0.126316
II	67	0.352632	0.352632
III	61	0.321053	0.321053
IV	38	0.2	0.2
Lauren
Intestinal	88	0.463158	0.463158
Diffuse	94	0.494737	0.494737
Mixed	8	0.0421053	0.0421053
Recurrence
Yes	38	0.2	0.2
No	152	0.8	0.8
MSRB3
Low	98	0.515789	0.515789
High	92	0.484211	0.484211
